# Supplementary material for: High-Temperature Energy Storage Performance of Polyimide Nanocomposites Enhanced by Core–Shell BT-BMT@SiO2
Source: Polymers (Basel). 2026 Jul 21;18(14):1784. doi: 10.3390/polym18141784 (PMC13418836; doi:10.3390/polym18141784)
Supplement: Supplementary file 1 [file polymers-18-01784-s001.zip]

Archive with 1 entries (1 files):
- polymers-4431569-supplementary.pdf
